# Supplementary material for: PNUTS/PP1 Regulates RNAPII-Mediated Gene Expression and Is Necessary for Developmental Growth
Source: PLoS Genet. 2013 Oct 31;9(10):e1003885. doi: 10.1371/journal.pgen.1003885 (PMC3814315; doi:10.1371/journal.pgen.1003885)
Supplement: Table S2 — Gene Ontology (GO) classification determined by DAVID. Biological process categories from GO analysis that are significantly overrepresented among the genes for which the expression was either decreased (downregulated worksheet) or increased (upregulated worksheet) in the dPNUTS mutants. Only the categories with a minimum of 4 genes per category and an EASE score ≤0.001 were considered. (XLSX) [file pgen.1003885.s010.xlsx]

## Sheet:  downregulated
Category	Term	Count	%	PValue	Genes	List Total	Pop Hits	Pop Total	Fold Enrichment	Benjamini	FDR
GOTERM_BP_FAT	GO:0006412~translation	183	6.42105	1.07578e-18	FBGN0039836, FBGN0051242, FBGN0034986, FBGN0039835, FBGN0011937, FBGN0011938, FBGN0044030, FBGN0011935, FBGN0011936, FBGN0004413, FBGN0011933, FBGN0011934, FBGN0024733, FBGN0011931, FBGN0010803, FBGN0011932, FBGN0032849, FBGN0039175, FBGN0027094, FBGN0032198, FBGN0027093, FBGN0038307, FBGN0050257, FBGN0000559, FBGN0010408, FBGN0015834, FBGN0031357, FBGN0014023, FBGN0051432, FBGN0002626, FBGN00386…	1533	520	7937	1.82206	2.7626e-15	1.90358e-15
GOTERM_BP_FAT	GO:0055114~oxidation reduction	177	6.21053	7.47655e-09	FBGN0031418, FBGN0034159, FBGN0032614, FBGN0033367, FBGN0037057, FBGN0025687, FBGN0031694, FBGN0032945, FBGN0038587, FBGN0039635, FBGN0002719, FBGN0032511, FBGN0032693, FBGN0011227, FBGN0032615, FBGN0030029, FBGN0028479, FBGN0022160, FBGN0033753, FBGN0031860, FBGN0031726, FBGN0017482, FBGN0037873, FBGN0017539, FBGN0039349, FBGN0034629, FBGN0032833, FBGN0039827, FBGN0031688, FBGN0039415, FBGN00371…	1533	620	7937	1.47807	3.19996e-06	1.32297e-05
GOTERM_BP_FAT	GO:0006396~RNA processing	107	3.75439	3.02424e-10	FBGN0003742, FBGN0036733, FBGN0031492, FBGN0036734, FBGN0003435, FBGN0029857, FBGN0039407, FBGN0022069, FBGN0014024, FBGN0033554, FBGN0023167, FBGN0033378, FBGN0035162, FBGN0039828, FBGN0038576, FBGN0011824, FBGN0036889, FBGN0022943, FBGN0022942, FBGN0011725, FBGN0033160, FBGN0029714, FBGN0033741, FBGN0260944, FBGN0033548, FBGN0039627, FBGN0031883, FBGN0033375, FBGN0010926, FBGN0086451, FBGN00349…	1533	312	7937	1.77559	1.94156e-07	5.35136e-07
GOTERM_BP_FAT	GO:0034660~ncRNA metabolic process	63	2.21053	5.49541e-13	FBGN0010803, FBGN0029148, FBGN0039175, FBGN0027094, FBGN0029857, FBGN0027093, FBGN0026196, FBGN0030720, FBGN0039407, FBGN0022069, FBGN0032701, FBGN0039828, FBGN0011824, FBGN0038576, FBGN0036266, FBGN0035064, FBGN0027081, FBGN0027082, FBGN0027084, FBGN0027087, FBGN0029714, FBGN0033741, FBGN0027086, FBGN0027088, FBGN0033548, FBGN0039627, FBGN0033375, FBGN0036000, FBGN0010926, FBGN0086451, FBGN00535…	1533	133	7937	2.45247	7.05636e-10	9.72444e-10
GOTERM_BP_FAT	GO:0006091~generation of precursor metabolites and energy	63	2.21053	0.0005306	FBGN0034618, FBGN0038587, FBGN0038293, FBGN0032511, FBGN0000409, FBGN0029890, FBGN0020367, FBGN0011227, FBGN0037643, FBGN0022160, FBGN0037873, FBGN0017539, FBGN0029118, FBGN0032833, FBGN0039827, FBGN0015582, FBGN0001128, FBGN0010100, FBGN0011769, FBGN0017566, FBGN0017567, FBGN0086133, FBGN0003178, FBGN0025839, FBGN0028325, FBGN0039358, FBGN0040070, FBGN0030718, FBGN0000064, FBGN0016120, FBGN00010…	1533	217	7937	1.50312	0.0575367	0.934743
GOTERM_BP_FAT	GO:0006457~protein folding	48	1.68421	6.55274e-08	FBGN0010621, FBGN0013269, FBGN0039581, FBGN0031776, FBGN0026761, FBGN0028382, FBGN0005585, FBGN0001230, FBGN0038976, FBGN0036334, FBGN0015622, FBGN0025615, FBGN0039562, FBGN0001233, FBGN0024352, FBGN0001219, FBGN0038080, FBGN0023529, FBGN0001217, FBGN0039305, FBGN0033342, FBGN0052845, FBGN0004432, FBGN0015379, FBGN0030086, FBGN0026418, FBGN0014002, FBGN0003676, FBGN0037930, FBGN0035817, FBGN00369…	1533	115	7937	2.16101	2.10341e-05	0.00011595
GOTERM_BP_FAT	GO:0034470~ncRNA processing	46	1.61404	1.1717e-10	FBGN0029148, FBGN0029857, FBGN0030720, FBGN0026196, FBGN0039407, FBGN0022069, FBGN0032701, FBGN0039828, FBGN0038576, FBGN0011824, FBGN0036266, FBGN0022943, FBGN0022942, FBGN0033062, FBGN0033741, FBGN0029714, FBGN0039627, FBGN0033548, FBGN0033375, FBGN0036000, FBGN0010926, FBGN0086451, FBGN0053505, FBGN0086603, FBGN0028744, FBGN0030049, FBGN0031238, FBGN0036514, FBGN0026079, FBGN0052281, FBGN00287…	1533	92	7937	2.58871	1.00298e-07	2.07331e-07
GOTERM_BP_FAT	GO:0022613~ribonucleoprotein complex biogenesis	42	1.47368	5.19769e-08	FBGN0010926, FBGN0003742, FBGN0086451, FBGN0053505, FBGN0004587, FBGN0028744, FBGN0029148, FBGN0015393, FBGN0036514, FBGN0032340, FBGN0026196, FBGN0030720, FBGN0022069, FBGN0032408, FBGN0032701, FBGN0023527, FBGN0033379, FBGN0039828, FBGN0052409, FBGN0036641, FBGN0011824, FBGN0033485, FBGN0038146, FBGN0022070, FBGN0051184, FBGN0021995, FBGN0032051, FBGN0028577, FBGN0000146, FBGN0038597, FBGN00402…	1533	94	7937	2.31332	1.90679e-05	9.19724e-05
GOTERM_BP_FAT	GO:0008610~lipid biosynthetic process	42	1.47368	6.3291e-05	FBGN0052220, FBGN0038876, FBGN0026619, FBGN0026576, FBGN0000406, FBGN0033844, FBGN0038130, FBGN0031948, FBGN0003312, FBGN0004959, FBGN0037010, FBGN0033246, FBGN0010328, FBGN0038649, FBGN0039754, FBGN0035464, FBGN0086687, FBGN0032721, FBGN0061359, FBGN0052072, FBGN0051522, FBGN0051523, FBGN0037044, FBGN0010611, FBGN0030683, FBGN0015582, FBGN0061360, FBGN0032078, FBGN0053110, FBGN0031422, FBGN00304…	1533	119	7937	1.82733	0.0107773	0.111934
GOTERM_BP_FAT	GO:0006399~tRNA metabolic process	40	1.40351	5.39491e-07	FBGN0036000, FBGN0086603, FBGN0010803, FBGN0086443, FBGN0039175, FBGN0027094, FBGN0029857, FBGN0027093, FBGN0031238, FBGN0026079, FBGN0030007, FBGN0052281, FBGN0053123, FBGN0039407, FBGN0034177, FBGN0028707, FBGN0027079, FBGN0034401, FBGN0032430, FBGN0051812, FBGN0038576, FBGN0035064, FBGN0025629, FBGN0036266, FBGN0028925, FBGN0038811, FBGN0039745, FBGN0027081, FBGN0066303, FBGN0085346, FBGN00217…	1533	94	7937	2.20316	0.000125939	0.000954619
GOTERM_BP_FAT	GO:0006605~protein targeting	39	1.36842	8.71074e-05	FBGN0010391, FBGN0010602, FBGN0038808, FBGN0053526, FBGN0067628, FBGN0036928, FBGN0003310, FBGN0027338, FBGN0038683, FBGN0086441, FBGN0004003, FBGN0031041, FBGN0033737, FBGN0086357, FBGN0031049, FBGN0031145, FBGN0037894, FBGN0034535, FBGN0033691, FBGN0015816, FBGN0040340, FBGN0027358, FBGN0030669, FBGN0037710, FBGN0027359, FBGN0030480, FBGN0026252, FBGN0010638, FBGN0011823, FBGN0015298, FBGN00004…	1533	109	7937	1.85247	0.012351	0.154023
GOTERM_BP_FAT	GO:0006260~DNA replication	36	1.26316	5.7763e-05	FBGN0015664, FBGN0028700, FBGN0020633, FBGN0016694, FBGN0030871, FBGN0024332, FBGN0032929, FBGN0025637, FBGN0017577, FBGN0023181, FBGN0026143, FBGN0034922, FBGN0086695, FBGN0038805, FBGN0035644, FBGN0040290, FBGN0034430, FBGN0032244, FBGN0023509, FBGN0032698, FBGN0033690, FBGN0015271, FBGN0010382, FBGN0022338, FBGN0010438, FBGN0040268, FBGN0030170, FBGN0011762, FBGN0032154, FBGN0025815, FBGN00279…	1533	96	7937	1.94154	0.0113459	0.102162
GOTERM_BP_FAT	GO:0005996~monosaccharide metabolic process	36	1.26316	7.38733e-05	FBGN0023477, FBGN0034618, FBGN0000064, FBGN0052220, FBGN0038587, FBGN0043783, FBGN0027538, FBGN0043456, FBGN0001091, FBGN0025640, FBGN0038293, FBGN0001092, FBGN0032066, FBGN0004507, FBGN0032068, FBGN0032069, FBGN0001112, FBGN0000579, FBGN0003074, FBGN0001258, FBGN0003071, FBGN0030087, FBGN0039827, FBGN0001187, FBGN0027580, FBGN0002569, FBGN0014869, FBGN0003178, FBGN0031661, FBGN0003067, FBGN00040…	1533	97	7937	1.92152	0.0117871	0.130637
GOTERM_BP_FAT	GO:0042254~ribosome biogenesis	34	1.19298	6.58487e-09	FBGN0010926, FBGN0086451, FBGN0053505, FBGN0028744, FBGN0029148, FBGN0015393, FBGN0036514, FBGN0030720, FBGN0026196, FBGN0022069, FBGN0032408, FBGN0032701, FBGN0023527, FBGN0033379, FBGN0039828, FBGN0052409, FBGN0011824, FBGN0033485, FBGN0038146, FBGN0022070, FBGN0021995, FBGN0032051, FBGN0039182, FBGN0038597, FBGN0039233, FBGN0035524, FBGN0033741, FBGN0029714, FBGN0038746, FBGN0033548, FBGN00396…	1533	64	7937	2.75051	3.38198e-06	1.16518e-05
GOTERM_BP_FAT	GO:0019318~hexose metabolic process	33	1.15789	5.78825e-05	FBGN0023477, FBGN0034618, FBGN0000064, FBGN0038587, FBGN0043783, FBGN0043456, FBGN0001091, FBGN0038293, FBGN0001092, FBGN0032066, FBGN0004507, FBGN0032068, FBGN0032069, FBGN0001112, FBGN0000579, FBGN0003074, FBGN0001258, FBGN0003071, FBGN0030087, FBGN0039827, FBGN0027580, FBGN0001187, FBGN0002569, FBGN0014869, FBGN0003178, FBGN0031661, FBGN0003067, FBGN0004057, FBGN0004654, FBGN0010352, FBGN00359…	1533	85	7937	2.01006	0.0105614	0.102373
GOTERM_BP_FAT	GO:0006732~coenzyme metabolic process	31	1.08772	0.000717538	FBGN0023477, FBGN0032945, FBGN0003162, FBGN0038587, FBGN0043456, FBGN0011205, FBGN0029890, FBGN0037643, FBGN0039737, FBGN0037469, FBGN0037251, FBGN0037873, FBGN0017539, FBGN0029118, FBGN0010100, FBGN0000316, FBGN0086133, FBGN0020236, FBGN0010222, FBGN0021765, FBGN0040319, FBGN0004057, FBGN0004654, FBGN0001205, FBGN0010352, FBGN0030305, FBGN0052495, FBGN0031912, FBGN0039358, FBGN0036762, FBGN00012…	1533	88	7937	1.82387	0.0739288	1.2621
GOTERM_BP_FAT	GO:0046394~carboxylic acid biosynthetic process	28	0.982456	2.06908e-05	FBGN0000406, FBGN0041607, FBGN0038130, FBGN0033246, FBGN0015781, FBGN0039754, FBGN0031148, FBGN0032224, FBGN0037251, FBGN0086687, FBGN0032721, FBGN0052072, FBGN0051522, FBGN0051523, FBGN0032076, FBGN0037146, FBGN0032077, FBGN0053110, FBGN0029823, FBGN0036691, FBGN0003423, FBGN0034143, FBGN0032350, FBGN0034142, FBGN0037534, FBGN0029969, FBGN0001142, FBGN0001124, FBGN0001145	1533	64	7937	2.26513	0.00441809	0.0366058
GOTERM_BP_FAT	GO:0016053~organic acid biosynthetic process	28	0.982456	2.06908e-05	FBGN0000406, FBGN0041607, FBGN0038130, FBGN0033246, FBGN0015781, FBGN0039754, FBGN0031148, FBGN0032224, FBGN0037251, FBGN0086687, FBGN0032721, FBGN0052072, FBGN0051522, FBGN0051523, FBGN0032076, FBGN0037146, FBGN0032077, FBGN0053110, FBGN0029823, FBGN0036691, FBGN0003423, FBGN0034143, FBGN0032350, FBGN0034142, FBGN0037534, FBGN0029969, FBGN0001142, FBGN0001124, FBGN0001145	1533	64	7937	2.26513	0.00441809	0.0366058
GOTERM_BP_FAT	GO:0006006~glucose metabolic process	26	0.912281	7.41244e-05	FBGN0023477, FBGN0034618, FBGN0000064, FBGN0038587, FBGN0043456, FBGN0001091, FBGN0038293, FBGN0001092, FBGN0004507, FBGN0000579, FBGN0001112, FBGN0003074, FBGN0003071, FBGN0001258, FBGN0030087, FBGN0039827, FBGN0027580, FBGN0001187, FBGN0002569, FBGN0014869, FBGN0003178, FBGN0003067, FBGN0004057, FBGN0004654, FBGN0010352, FBGN0028325	1533	61	7937	2.20677	0.0111351	0.131081
GOTERM_BP_FAT	GO:0006364~rRNA processing	24	0.842105	9.39624e-08	FBGN0010926, FBGN0086451, FBGN0053505, FBGN0039828, FBGN0011824, FBGN0038146, FBGN0022070, FBGN0028744, FBGN0032051, FBGN0029148, FBGN0039182, FBGN0038597, FBGN0036514, FBGN0030720, FBGN0026196, FBGN0033741, FBGN0029714, FBGN0022069, FBGN0033548, FBGN0032408, FBGN0039627, FBGN0032701, FBGN0003062, FBGN0023527	1533	40	7937	3.10646	2.68103e-05	0.000166265
GOTERM_BP_FAT	GO:0006261~DNA-dependent DNA replication	24	0.842105	0.000188542	FBGN0015664, FBGN0010438, FBGN0020633, FBGN0016694, FBGN0040268, FBGN0024332, FBGN0032929, FBGN0017577, FBGN0025637, FBGN0026143, FBGN0023181, FBGN0038805, FBGN0011762, FBGN0035644, FBGN0032154, FBGN0025815, FBGN0005696, FBGN0032698, FBGN0033690, FBGN0015271, FBGN0005655, FBGN0004406, FBGN0000996, FBGN0015929	1533	57	7937	2.17997	0.0239204	0.333099
GOTERM_BP_FAT	GO:0043038~amino acid activation	22	0.77193	8.98928e-05	FBGN0034401, FBGN0035064, FBGN0010803, FBGN0086443, FBGN0039175, FBGN0027081, FBGN0027094, FBGN0027093, FBGN0027082, FBGN0030007, FBGN0027084, FBGN0027087, FBGN0053123, FBGN0027086, FBGN0000527, FBGN0027088, FBGN0034177, FBGN0036629, FBGN0028962, FBGN0027079, FBGN0036763, FBGN0033900	1533	48	7937	2.37299	0.0120768	0.158945
GOTERM_BP_FAT	GO:0006631~fatty acid metabolic process	22	0.77193	0.000476048	FBGN0051522, FBGN0051523, FBGN0034629, FBGN0000406, FBGN0038130, FBGN0033879, FBGN0033246, FBGN0053110, FBGN0039754, FBGN0028479, FBGN0021765, FBGN0036691, FBGN0034143, FBGN0037534, FBGN0034142, FBGN0029969, FBGN0086687, FBGN0032721, FBGN0031813, FBGN0030737, FBGN0052072, FBGN0028519	1533	53	7937	2.14912	0.0540647	0.839023
GOTERM_BP_FAT	GO:0006418~tRNA aminoacylation for protein translation	21	0.736842	0.000208976	FBGN0034401, FBGN0035064, FBGN0010803, FBGN0086443, FBGN0039175, FBGN0027081, FBGN0027094, FBGN0027093, FBGN0027082, FBGN0030007, FBGN0027084, FBGN0027087, FBGN0053123, FBGN0027086, FBGN0027088, FBGN0034177, FBGN0036629, FBGN0028962, FBGN0027079, FBGN0036763, FBGN0033900	1533	47	7937	2.31332	0.0252336	0.369136
GOTERM_BP_FAT	GO:0044275~cellular carbohydrate catabolic process	21	0.736842	0.000753973	FBGN0000064, FBGN0023477, FBGN0039827, FBGN0038587, FBGN0043456, FBGN0001128, FBGN0001187, FBGN0001091, FBGN0001092, FBGN0014869, FBGN0036262, FBGN0003178, FBGN0004507, FBGN0000579, FBGN0004057, FBGN0004654, FBGN0010352, FBGN0003074, FBGN0028325, FBGN0003071, FBGN0001258	1533	51	7937	2.13188	0.074552	1.32578
GOTERM_BP_FAT	GO:0046164~alcohol catabolic process	21	0.736842	0.000753973	FBGN0023477, FBGN0000064, FBGN0039827, FBGN0038587, FBGN0000055, FBGN0043456, FBGN0001128, FBGN0000056, FBGN0001187, FBGN0001091, FBGN0001092, FBGN0014869, FBGN0036262, FBGN0003178, FBGN0000579, FBGN0004057, FBGN0004654, FBGN0010352, FBGN0003074, FBGN0028325, FBGN0003071, FBGN0001258	1533	51	7937	2.13188	0.074552	1.32578

## Sheet: upregulated
Category	Term	Count	%	PValue	Genes	List Total	Pop Hits	Pop Total	Fold Enrichment	Benjamini	FDR
GOTERM_BP_FAT	GO:0006955~immune response	60	2.5663	4.98871e-10	FBGN0010388, FBGN0035806, FBGN0040736, FBGN0026760, FBGN0011274, FBGN0015765, FBGN0034709, FBGN0040321, FBGN0010381, FBGN0025583, FBGN0040322, FBGN0010385, FBGN0034328, FBGN0034329, FBGN0031547, FBGN0014018, FBGN0011766, FBGN0036978, FBGN0015924, FBGN0030051, FBGN0015247, FBGN0053542, FBGN0003261, FBGN0038530, FBGN0030695, FBGN0041205, FBGN0053470, FBGN0015286, FBGN0086899, FBGN0003495, FBGN00448…	1251	169	7937	2.25249	1.23021e-06	8.78689e-07
GOTERM_BP_FAT	GO:0019730~antimicrobial humoral response	34	1.45423	5.69867e-10	FBGN0010388, FBGN0041205, FBGN0053470, FBGN0040736, FBGN0011274, FBGN0086899, FBGN0003495, FBGN0086782, FBGN0041182, FBGN0016794, FBGN0086358, FBGN0001297, FBGN0010381, FBGN0004431, FBGN0034538, FBGN0010385, FBGN0029765, FBGN0015790, FBGN0005630, FBGN0034328, FBGN0034407, FBGN0033835, FBGN0012042, FBGN0014018, FBGN0022073, FBGN0041581, FBGN0014865, FBGN0011766, FBGN0004240, FBGN0015247, FBGN00535…	1251	70	7937	3.08163	7.02645e-07	1.00374e-06
GOTERM_BP_FAT	GO:0009617~response to bacterium	36	1.53978	2.1319e-09	FBGN0010388, FBGN0030695, FBGN0041205, FBGN0053470, FBGN0035806, FBGN0040736, FBGN0011274, FBGN0003495, FBGN0034094, FBGN0041182, FBGN0086358, FBGN0010381, FBGN0004431, FBGN0030310, FBGN0034511, FBGN0010385, FBGN0034068, FBGN0034328, FBGN0034407, FBGN0033835, FBGN0012042, FBGN0014018, FBGN0022073, FBGN0041581, FBGN0014865, FBGN0004240, FBGN0032210, FBGN0028396, FBGN0030051, FBGN0015247, FBGN00307…	1251	80	7937	2.85504	1.75242e-06	3.75503e-06
GOTERM_BP_FAT	GO:0006952~defense response	59	2.52352	4.04242e-09	FBGN0010388, FBGN0035806, FBGN0040736, FBGN0026760, FBGN0011274, FBGN0031969, FBGN0015765, FBGN0040321, FBGN0010381, FBGN0025583, FBGN0034511, FBGN0040322, FBGN0010385, FBGN0034068, FBGN0025697, FBGN0034328, FBGN0010435, FBGN0034329, FBGN0031547, FBGN0014018, FBGN0031970, FBGN0032210, FBGN0031114, FBGN0036978, FBGN0015924, FBGN0030051, FBGN0015247, FBGN0028986, FBGN0038530, FBGN0030695, FBGN00412…	1251	173	7937	2.16374	2.49215e-06	7.12015e-06
GOTERM_BP_FAT	GO:0007242~intracellular signaling cascade	86	3.67836	7.42313e-09	FBGN0032845, FBGN0034158, FBGN0004625, FBGN0029959, FBGN0040372, FBGN0086370, FBGN0038603, FBGN0036837, FBGN0260470, FBGN0038295, FBGN0036980, FBGN0015765, FBGN0030028, FBGN0031090, FBGN0014020, FBGN0020930, FBGN0051118, FBGN0019686, FBGN0016700, FBGN0030869, FBGN0039966, FBGN0011474, FBGN0002567, FBGN0016687, FBGN0033266, FBGN0015925, FBGN0045035, FBGN0028487, FBGN0028717, FBGN0026238, FBGN00402…	1251	297	7937	1.83714	3.66108e-06	1.30748e-05
GOTERM_BP_FAT	GO:0006959~humoral immune response	35	1.49701	2.76415e-08	FBGN0010388, FBGN0041205, FBGN0053470, FBGN0040736, FBGN0011274, FBGN0086899, FBGN0003495, FBGN0086782, FBGN0041182, FBGN0016794, FBGN0086358, FBGN0032773, FBGN0001297, FBGN0010381, FBGN0004431, FBGN0034538, FBGN0010385, FBGN0029765, FBGN0015790, FBGN0005630, FBGN0034328, FBGN0034407, FBGN0033835, FBGN0012042, FBGN0014018, FBGN0022073, FBGN0041581, FBGN0014865, FBGN0011766, FBGN0004240, FBGN00152…	1251	83	7937	2.6754	9.73765e-06	4.86865e-05
GOTERM_BP_FAT	GO:0006974~response to DNA damage stimulus	42	1.79641	1.15831e-07	FBGN0001179, FBGN0002183, FBGN0041627, FBGN0004436, FBGN0031399, FBGN0015024, FBGN0038704, FBGN0032907, FBGN0011774, FBGN0030028, FBGN0002872, FBGN0039044, FBGN0260817, FBGN0030931, FBGN0031506, FBGN0043002, FBGN0027375, FBGN0086683, FBGN0010278, FBGN0037141, FBGN0019686, FBGN0024912, FBGN0002901, FBGN0042173, FBGN0020270, FBGN0015546, FBGN0011474, FBGN0024555, FBGN0002891, FBGN0004698, FBGN00028…	1251	115	7937	2.31713	3.57042e-05	0.000204019
GOTERM_BP_FAT	GO:0045087~innate immune response	35	1.49701	5.28267e-07	FBGN0010388, FBGN0030695, FBGN0041205, FBGN0053470, FBGN0035806, FBGN0040736, FBGN0015286, FBGN0026760, FBGN0011274, FBGN0003495, FBGN0044812, FBGN0032773, FBGN0040321, FBGN0010381, FBGN0025583, FBGN0040653, FBGN0030310, FBGN0010385, FBGN0040322, FBGN0034328, FBGN0034329, FBGN0033835, FBGN0012042, FBGN0067905, FBGN0014018, FBGN0041581, FBGN0014865, FBGN0028396, FBGN0004240, FBGN0036978, FBGN00300…	1251	92	7937	2.41368	0.000144735	0.000930462
GOTERM_BP_FAT	GO:0012501~programmed cell death	49	2.09581	8.42509e-07	FBGN0028381, FBGN0015218, FBGN0034366, FBGN0039509, FBGN0030521, FBGN0027609, FBGN0031550, FBGN0022213, FBGN0260635, FBGN0033659, FBGN0025697, FBGN0003691, FBGN0010435, FBGN0019686, FBGN0019972, FBGN0011766, FBGN0029093, FBGN0003997, FBGN0015924, FBGN0086346, FBGN0015247, FBGN0053193, FBGN0046687, FBGN0002781, FBGN0015239, FBGN0000117, FBGN0020386, FBGN0086708, FBGN0040491, FBGN0015331, FBGN00279…	1251	153	7937	2.03191	0.000207741	0.00148395
GOTERM_BP_FAT	GO:0033554~cellular response to stress	54	2.30967	9.59175e-07	FBGN0001179, FBGN0002183, FBGN0034366, FBGN0031399, FBGN0038704, FBGN0032907, FBGN0011774, FBGN0030028, FBGN0027375, FBGN0014020, FBGN0037141, FBGN0010278, FBGN0019686, FBGN0042173, FBGN0014018, FBGN0015546, FBGN0011474, FBGN0002891, FBGN0004698, FBGN0039164, FBGN0033929, FBGN0045035, FBGN0003082, FBGN0037554, FBGN0028515, FBGN0011660, FBGN0041627, FBGN0004436, FBGN0015024, FBGN0002872, FBGN00012…	1251	176	7937	1.94662	0.000215007	0.00168944
GOTERM_BP_FAT	GO:0019731~antibacterial humoral response	16	0.684346	2.22625e-06	FBGN0010388, FBGN0034328, FBGN0034407, FBGN0033835, FBGN0053470, FBGN0012042, FBGN0040736, FBGN0022073, FBGN0041581, FBGN0014865, FBGN0004240, FBGN0041182, FBGN0038530, FBGN0010381, FBGN0000094, FBGN0010385, FBGN0035976	1251	27	7937	3.75972	0.000422213	0.00392114
GOTERM_BP_FAT	GO:0016265~death	50	2.13858	2.59571e-06	FBGN0015218, FBGN0028381, FBGN0034366, FBGN0039509, FBGN0030521, FBGN0027609, FBGN0031550, FBGN0022213, FBGN0260635, FBGN0033659, FBGN0025697, FBGN0003691, FBGN0010435, FBGN0019686, FBGN0019972, FBGN0011766, FBGN0029093, FBGN0003997, FBGN0015924, FBGN0086346, FBGN0015247, FBGN0053193, FBGN0046687, FBGN0002781, FBGN0015239, FBGN0000117, FBGN0020386, FBGN0086708, FBGN0040491, FBGN0015331, FBGN00279…	1251	163	7937	1.94617	0.000457112	0.00457188
GOTERM_BP_FAT	GO:0007264~small GTPase mediated signal transduction	37	1.58255	5.34694e-06	FBGN0034158, FBGN0014009, FBGN0028509, FBGN0029959, FBGN0032633, FBGN0015286, FBGN0037188, FBGN0024277, FBGN0036980, FBGN0015372, FBGN0030391, FBGN0031090, FBGN0083940, FBGN0014001, FBGN0085419, FBGN0050372, FBGN0031906, FBGN0014020, FBGN0015790, FBGN0039140, FBGN0051118, FBGN0039966, FBGN0016700, FBGN0002567, FBGN0004638, FBGN0024555, FBGN0015795, FBGN0015794, FBGN0015793, FBGN0021818, FBGN00157…	1251	109	7937	2.15365	0.000878653	0.00941745
GOTERM_BP_FAT	GO:0051726~regulation of cell cycle	46	1.96749	0.000111627	FBGN0002914, FBGN0024308, FBGN0024689, FBGN0033845, FBGN0028978, FBGN0031399, FBGN0017551, FBGN0025637, FBGN0003165, FBGN0086899, FBGN0035194, FBGN0010349, FBGN0037643, FBGN0025803, FBGN0039044, FBGN0002121, FBGN0001297, FBGN0002044, FBGN0004374, FBGN0004889, FBGN0027375, FBGN0030241, FBGN0002673, FBGN0015754, FBGN0011648, FBGN0019686, FBGN0002901, FBGN0027581, FBGN0020270, FBGN0011474, FBGN00117…	1251	166	7937	1.75812	0.0143844	0.196433
GOTERM_BP_FAT	GO:0002920~regulation of humoral immune response	14	0.598802	0.000126182	FBGN0010388, FBGN0041205, FBGN0014018, FBGN0026760, FBGN0011274, FBGN0003495, FBGN0011764, FBGN0015765, FBGN0036978, FBGN0001291, FBGN0000094, FBGN0030310, FBGN0035976, FBGN0010385	1251	28	7937	3.17226	0.0154388	0.222019
GOTERM_BP_FAT	GO:0051276~chromosome organization	67	2.8657	0.000409477	FBGN0015218, FBGN0030268, FBGN0033845, FBGN0000308, FBGN0040372, FBGN0003475, FBGN0052438, FBGN0023395, FBGN0011774, FBGN0000139, FBGN0031655, FBGN0053909, FBGN0003612, FBGN0027783, FBGN0013591, FBGN0053182, FBGN0034098, FBGN0053867, FBGN0015546, FBGN0011474, FBGN0038576, FBGN0016687, FBGN0031977, FBGN0036059, FBGN0053905, FBGN0053875, FBGN0003943, FBGN0053907, FBGN0045035, FBGN0053873, FBGN00539…	1251	282	7937	1.50739	0.0367156	0.718787
GOTERM_BP_FAT	GO:0051301~cell division	52	2.22412	0.000410202	FBGN0002914, FBGN0001942, FBGN0024689, FBGN0030268, FBGN0003716, FBGN0000308, FBGN0003165, FBGN0010349, FBGN0031090, FBGN0040080, FBGN0014020, FBGN0013718, FBGN0011474, FBGN0015772, FBGN0003655, FBGN0036059, FBGN0001122, FBGN0002962, FBGN0026433, FBGN0000158, FBGN0025739, FBGN0000117, FBGN0011205, FBGN0003514, FBGN0004581, FBGN0011202, FBGN0003510, FBGN0003392, FBGN0004921, FBGN0086784, FBGN00033…	1251	205	7937	1.60934	0.0354894	0.720055
