# Supplementary material for: PNUTS/PP1 Regulates RNAPII-Mediated Gene Expression and Is Necessary for Developmental Growth
Source: PLoS Genet. 2013 Oct 31;9(10):e1003885. doi: 10.1371/journal.pgen.1003885 (PMC3814315; doi:10.1371/journal.pgen.1003885)
Supplement: Table S3 — Comparison of Gene Ontology (GO) outputs from DAVID and EASE. Shown are GO categories that were enriched amongst genes that are differentially expressed (DE) in dPNUTS mutants when compared against all genes in the genome (DAVID) or against genes expressed in matched w1118 controls (EASE). GO categories returned by the two approaches were not always identical because the programs used different versions of the D. melanogaster genome annotation for comparison (DAVID was updated Sept 2009; EASE used FlyBase annotation release 5.46 from July 2012). (XLS) [file pgen.1003885.s011.xls]

## Sheet: EASE analysis
Under-expressed genes in dPNUTS mutants
	EASE (DE vs genes expressed in w1118)					DAVID (DE vs all genes in the genome)
Term	List Hits	List Size	Pop. Hits	Pop. Size	EASE Score	List Hits	List Size	EASE Score
Ribonucleoprotein complex biogenesis						42	92	5.2e-08
Ribonucleoprotein complex	12	1881	23	10256	0.001175
Ribosome biogenesis	12	2189	22	11715	0.0008672	34	60	6.58e-09
ncRNA metabolic process						63	139	5.5e-13
RNA processing	10	2189	38	11715	0.27	107	396	3.02e-10
rRNA processing	20	2189	26	11715	2.275e-09	24	35	9.4e-08
Translation	87	2189	190	11715	2.546e-17	183	733	1.08e-18
Amino acid activation						22	50	8.99e-05
tRNA aminoacylation for protein translation	14	2189	32	11715	0.003234
DNA replication	29	2189	54	11715	3.94e-08	36	120	5.78e-05
Oxidation reduction						177	517	7.48e-08
Oxidation-reduction process	131	2189	459	11715	1.82e-07
Lipid biosynthetic process						42	118	6.33e-05
Phospholipid biosynthetic process	5	2189	14	11715	0.2571
Monosaccharide metabolic process						36	80	7.39e-05
Glucose metabolic process	5	2189	9	11715	0.0691	26	43	7.41e-05
Over-expressed genes in dPNUTS mutants
	EASE (DE vs genes expressed in w1118)					DAVID (DE vs all genes in the genome)
Term	List Hits	List Size	Pop. Hits	Pop. Size	EASE Score	List Hits	List Size	EASE Score
Response to DNA damage stimulus	31	2242	95	11715	0.002491	42	259	1.16e-07
Defense response	30	2242	98	11715	0.00808	59	247	4.04e-09
Response to bacterium	8	2242	20	11715	0.07089	32	117	8.15e-09
Immune response	18	2242	48	11715	0.005815	60	194	4.99e-10
Programmed cell death	12	2242	16	11715	2.065e-05	49	167	8.43e-07
Intracellular signalling cascade						86	286	7.42e-09
Signal transduction	61	2242	208	11715	0.0004112
Small GTPase mediated signal transduction	34	2242	91	11715	9.048e-05	37	110	5.35e-06
Regulation of cell cycle	13	2242	46	11715	0.1549	46	276	0.000112

## Sheet: Key
Column Heading	Description
List Hits	Number of genes in differentially expressed (DE) group belonging to the respective GO category
List Size	Number of genes in differentially expressed group
Pop. Hits (EASE)	Number of genes in control group belonging to the respective GO category
Pop. Size (EASE)	Number of genes in control group
