# Supplementary material for: PNUTS/PP1 Regulates RNAPII-Mediated Gene Expression and Is Necessary for Developmental Growth
Source: PLoS Genet. 2013 Oct 31;9(10):e1003885. doi: 10.1371/journal.pgen.1003885 (PMC3814315; doi:10.1371/journal.pgen.1003885)
Supplement: Table S4 — Ingenuity transcription factor analysis. The table shows the IPA predicted ‘upstream regulators’ for up- and down-regulated differentially expressed genes, ranked by an application of a z-score algorithm. Genes from each predicted regulator ‘pool’ present in the analyzed dataset are listed in a ‘Target molecules’ column. (XLSX) [file pgen.1003885.s012.xlsx]

## Sheet: Sheet1
Human upstream regulatory factor	Drosophila orthologue	Type of upstream regulator	p-value of overlap	Target molecules (human) in dataset
DOWN
HNF4A	Hnf4	ligand-dependent nuclear receptor	6.35E-18	AASS,ACBD6,ACIN1,ACO2 (includes EG:11429),ACOX3,ACSS3,ACTA2,AGA,AIMP1,AIP,AK2,AKR1B1,ALDH5A1,ALKBH7,ANAPC10,ARL6,ARPC5,BCAR1,BCS1L,BLVRB,BOLA1,C11orf54,C20orf4,C4orf27,C6orf211,C9orf64,CBS,CCDC25,CCDC53,CCNE1,CCT8,CDC23,CDK2,CDKAL1,CLTA,COQ10B,COQ3,COX11 (includes EG:100005158),CRAT,CS,CSK,CTNNB1,CWC25 (includes EG:33460),CYLD,CYP27A1,DDX18,DDX28,DHRS4,DNAJA3,DPH5,ELP2,EXO1 (includes EG:26909),F9…
MYC	Myc	transcription regulator	2.97E-07	ACTB,AK2,App,B4GALT7,C1QBP,CCNE1,CDK2,CRYAB,CTNNB1,CTSL2,CYCS,DDX18,DDX3X,DKC1,EIF2B3,ENO1,EXOSC7,FASN,FBL,FBXO32,FLNA,GCSH,GRPEL1,HNRNPH1,HSPA9,HSPD1,HSPE1,KIAA0664,LDHA,MAD2L1,MCM5,MCM7,MRPL12,NAP1L1,NARS,NOP56,PCNA,PHB,PHB2,PNO1,PRDX4,PRMT1,PRODH,PYCR1,RARS,RCC1,RPL22,RPL32,RPL6,RPS6,RRS1,SARDH,SCARB1,SCPEP1,SERBP1,SFXN1,SKP2 (includes EG:27401),SLC2A1,SRM,SUCLA2,TXN,TYMS,VARS,VDAC2
XBP1	Xbp1	transcription regulator	5.43E-06	ERP29,ERP44,FASN,FKBP2,GORASP2,GOSR2,HSP90B1,HSPA5,HYOU1,PPIB,SEC11C,SEC23A,SEC31A,SEC61B,SPCS2,SRP19,SRPR,SSR1,SSR2,SSR3,SURF4,TRAM1,TXN
PPARGC1B	Spargel	transcription regulator	1.84E-04	ACACA,CS,CYCS,ENO1,FASN,FDPS,MVD,SCD
ESRRA	dERR	ligand-dependent nuclear receptor	1.99E-04	AGL,ATP5G3,ATP5O,CRAT,CYC1,CYCS,ENO1,HMGCS1,HSD3B2,MTCH2,NDUFA5,NDUFB5,NDUFS3,PCK2,SLC2A1,TFAM,TRA2B
UP
HNF4A	Hnf4	ligand-dependent nuclear receptor	1.26E-13	ABCC3,ABCE1,ABCG1,ACAA2,ACBD6,ACIN1,ACLY,ACP2,ACTN1,ACTR3,ADIPOR1,ADSS,AGXT2,AGXT2L1,AIP,AK2,ALKBH7,AQP1,ARFGAP1,ATG4D,ATG9A,BCAR1,BOLA1,CBX5,CCNH,CDC23,CDIPT,CDK5,CHCHD2,CHEK2,CLTA,CNOT3,COPZ1,COQ3,CREBL2,CROT,CTNNB1,CUTC,CWF19L1,CYLD,CYP3A43,CYP3A5,DCAF11,DHRS4,DHX35,DHX38,DNAJC28,E2F5,EED,EFCAB1,EXOSC2,FBP1,FEM1B,FH,FIG4,G6PC,GABPA,GDAP2,GFER,GLA,GLCE,GMDS,GNS,GOLGA4,GPANK1,GSK3B,GSTO1,GTF2H1,…
ERG	Ets21C	transcription regulator	3.40E-05	ADD1,BIRC3,CLIP1,DIAPH2,FLT1,FMNL2,GMFB,HDAC6,MYO1D,PRKCI,PXN,RAB7A,RSU1,SPTBN5,SVIL
MYC	Myc	transcription regulator	8.09E-05	ABCE1,ACTN1,ADARB1,ADD1,AK2,ANXA6,AQP1,Arhgef7,B4GALT7,BIRC2,CAPZB,CDK6,CPD,CTNNB1,CTSL2,DDX17,EED,EIF3G,EIF4E,ENO1,EXOSC7,FBXO32,FECH,FUT3,G6PC,GABARAP,GAPDH,GFER,HNRNPA1,IGF2BP1,LDHA,LIN28B,MAT2A,MRE11A,MSH2,MSN,MTHFD1,MYO1B,MYO1C (includes EG:17913),NDEL1,Pkm,PPAT,PRDX2,RAB10,RCC1,RHPN1,RPL13,RPL5,RPS18,RPS6,SCARB1,SCPEP1,SFXN1,SHMT1,SLC2A1,SUCLA2,TXN,UBE2S,VARS,VDAC2,VLDLR
XBP1	Xbp1	transcription regulator	6.74E-04	COPZ1,EDEM2,EIF2AK3,GOLGA4,GOLPH3,GOSR2,HYOU1,LMAN1,ORMDL3,PCYT1A,SEC11C,SPCS3,SREBF1,SRP19,SRP68 (includes EG:217337),TOP1,TXN,VAMP2,VAMP7,XRCC6
NR4A3	Hr38	ligand-dependent nuclear receptor	9.45E-04	BIRC3,FBP1,G6PC,MFN2,MSTN,NDUFA5,PDP1,UQCRC2
